# Supplementary material for: Assessing the global risk of typhoid outbreaks caused by extensively drug resistant Salmonella Typhi
Source: Nat Commun. 2023 Oct 16;14:6502. doi: 10.1038/s41467-023-42353-9 (PMC10579367; doi:10.1038/s41467-023-42353-9)
Supplement: Supplementary file 4 — Supplementary Data 1 [file 41467_2023_42353_MOESM4_ESM.csv]

Country	H58 Sequences	Non-H58 Sequences	Total Sequences
Vietnam	184	36	220
Cambodia	203	6	209
India	155	46	201
Fiji	11	158	169
Laos	30	106	136
Indonesia	2	123	125
Samoa	0	116	116
Malawi	78	33	111
Pakistan	73	21	94
Kenya	52	3	55
Bangladesh	31	21	52
Tanzania	34	18	52
Nepal	40	8	48
Papua New Guinea	0	45	45
South Africa	5	36	41
Cameroon	0	27	27
Unknown	9	10	19
Democratic Republic of Congo	0	16	16
Iraq	10	1	11
Argentina	0	10	10
Morocco	0	8	8
Algeria	0	7	7
Lebanon	1	6	7
Benin	0	4	4
France	0	4	4
Ivory Coast	0	4	4
Madagascar	0	4	4
Mali	0	4	4
Myanmar	2	2	4
Thailand	3	1	4
Africa	1	2	3
Australia	1	2	3
Burkina Faso	0	3	3
Central African Republic	0	3	3
China	0	3	3
Comoros	0	3	3
Egypt	0	3	3
Mexico	0	3	3
South-East Asia	2	1	3
Sri Lanka	2	1	3
Togo	0	3	3
Tonga	0	3	3
Tunisia	0	3	3
Western Asia	1	2	3
Angola	0	2	2
French Guiana	0	2	2
Guinea	0	2	2
Malaysia	0	2	2
Mauritania	0	2	2
Nigeria	0	2	2
Peru	0	2	2
Philippines	0	2	2
Senegal	0	2	2
South America	0	2	2
Sudan	0	2	2
Turkey	0	2	2
Vanuatu	0	2	2
Afghanistan	1	0	1
Armenia	0	1	1
Cape Verde	0	1	1
East Timor	0	1	1
El Salvador	0	1	1
Gabon	0	1	1
Liberia	0	1	1
Malta	0	1	1
Niger	0	1	1
Palestine	1	0	1
Russia	0	1	1
United States of America	0	1	1
