# Supplementary material for: Assessing the global risk of typhoid outbreaks caused by extensively drug resistant Salmonella Typhi
Source: Nat Commun. 2023 Oct 16;14:6502. doi: 10.1038/s41467-023-42353-9 (PMC10579367; doi:10.1038/s41467-023-42353-9)
Supplement: Supplementary file 6 — Source Data [file 41467_2023_42353_MOESM6_ESM.xlsx]

## Sheet: Fig1
	Country.Destination	IATA_Volume2019	Imported.XDR
1	Saudi Arabia	2636806	No
2	United Arab Emirates	1672858	Yes
3	United Kingdom	719152	Yes
4	United States	349938	Yes
5	Oman	240448	Yes
6	China	204851	Yes
7	Qatar	154783	Yes
8	Turkey	132378	No
9	Canada	127738	Yes
10	Malaysia	124384	No
11	Kuwait	105935	No
12	Italy	104829	Yes
13	Thailand	93396	No
14	Germany	84860	No
15	Bahrain	78857	No
16	Spain	68124	Yes
17	Iraq	66584	No
18	Australia	64116	Yes
19	Iran	54148	No
20	Azerbaijan	43213	No
21	France	42649	No
22	Egypt	34893	No
23	Denmark	26526	Yes
24	Sri Lanka	26267	No
25	Hong Kong	25761	Yes
26	South Africa	24769	No
27	Norway	23885	Yes
28	Singapore	22545	No
29	Netherlands	19729	No
30	Japan	19694	No
31	Afghanistan	19417	No
32	Jordan	13881	No
33	Russia	13592	No
34	Sweden	12491	No
35	Belgium	11787	No
36	Indonesia	11489	No
37	Lebanon	11197	No
38	South Korea	11181	No
39	Greece	10702	No
40	Ireland	10451	Yes
41	Kenya	8304	No
42	Switzerland	7423	No
43	Georgia	7401	No
44	Uzbekistan	6733	No
45	Austria	6641	No
46	Sudan	6067	No
47	Philippines	5939	No
48	Ukraine	5849	No
49	Bangladesh	5568	No
50	India	4907	Yes
51	Armenia	4759	No
52	Czechia	4363	No
53	Cyprus	4242	No
54	Portugal	3963	No
55	Maldives	3958	No
56	Uganda	3873	No
57	Mozambique	3730	No
58	Nepal	3700	No
59	Tanzania	3333	No
60	Nigeria	3172	No
61	Vietnam	3010	No
62	Hungary	2982	No
63	Bosnia & Herzegovina	2911	No
64	Kyrgyzstan	2828	No
65	Morocco	2594	No
66	New Zealand	2505	No
67	South Sudan	2396	No
68	Malawi	2353	No
69	Tunisia	2264	No
70	Poland	2087	No
71	Mauritius	2083	No
72	Finland	1883	No
73	Somalia	1707	No
74	Ethiopia	1632	No
75	Madagascar	1326	No
76	Brazil	1278	No
77	Romania	1157	No
78	Kazakhstan	1144	No
79	Botswana	1120	No
80	Taiwan	1057	Yes
81	Myanmar (Burma)	1040	No
82	Cambodia	1004	No
83	Zambia	991	No
84	Eritrea	852	No
85	Zimbabwe	790	No
86	Algeria	786	No
87	Malta	753	No
88	Belarus	680	No
89	Congo - Kinshasa	659	No
90	Senegal	647	No
91	Ghana	619	No
92	Bulgaria	563	No
93	Serbia	542	No
94	Central African Republic	541	No
95	Lesotho	470	No
96	Rwanda	438	No
97	Syria	432	No
98	Mexico	405	No
99	Croatia	396	No
100	Slovakia	380	No
101	Latvia	379	No
102	Chile	351	No
103	CÃ´te dâ€™Ivoire	351	No
104	Djibouti	351	No
105	Angola	265	No
106	Benin	263	No
107	Sierra Leone	263	No
108	Mauritania	259	No
109	Eswatini	246	No
110	Mali	239	No
111	Seychelles	233	No
112	Tajikistan	232	No
113	Liberia	227	No
114	Argentina	221	No
115	Chad	218	No
116	North Macedonia	185	No
117	Estonia	179	No
118	Lithuania	173	No
119	Panama	166	No
120	Cameroon	152	No
121	Libya	149	No
122	Luxembourg	149	No
123	Namibia	149	No
124	Laos	147	No
125	Guinea	139	No
126	Cuba	126	No
127	Ecuador	123	No
128	Gambia	118	No
129	Brunei	112	No
130	Israel	108	No
131	Colombia	91	No
132	Togo	86	No
133	Mongolia	85	No
134	Niger	84	No
135	Comoros	81	No
136	Trinidad-Tobago	79	No
137	Iceland	72	No
138	Peru	72	No
139	Dominican Republic	70	No
140	Slovenia	65	No
141	Burkina Faso	63	No
142	Jamaica	59	No
143	Macao SAR China	59	No
144	Moldova	59	No
145	Burundi	56	No
146	Albania	44	No
147	Turkmenistan	39	No
148	Montenegro	35	No
149	Papua New Guinea	35	No
150	Congo - Brazzaville	32	No
151	Guinea-Bissau	32	No
152	Uruguay	28	No
153	Fiji	26	No
154	Puerto Rico	26	No
155	Bahamas	25	No
156	Bolivia	25	No
157	Venezuela	24	No
158	Bermuda	23	No
159	Gabon	23	No
160	Isle of Man	20	No
161	Nicaragua	18	No
162	Guyana	12	No
163	Belize	10	No
164	Costa Rica	8	No
165	Cape Verde	7	No
166	Cayman Islands	7	No
167	Equatorial Guinea	7	No
168	Barbados	5	No
169	Honduras	4	No
170	Suriname	4	No
171	Guatemala	3	No
172	Paraguay	3	No
173	Antigua-Barbuda	2	No
174	Aruba	1	No
175	St Lucia	1	No
176	Bhutan	0	No
177	Curacao	0	No
178	Dominica	0	No
179	El Salvador	0	No
180	Grenada	0	No
181	Guam	0	No
182	Haiti	0	No
183	New Caledonia	0	No
184	North Korea	0	No
185	Palau	0	No
186	Samoa	0	No
187	Solomon Islands	0	No
188	Vanuatu	0	No
189	Yemen	0	No
190	St. Kitts and Nevis	0	No
191	Tonga	0	No
192	St. Vincent and the Grenadines	0	No
193	Sao Tome and Principe	0	No
194	Timor-Leste	0	No
195	Marshall Islands	0	No
196	Micronesia	0	No
197	Cook Islands	0	No
198	Tuvalu	0	No
199	Kiribati	0	No
200	Monaco	0	No

## Sheet: Fig2A
Region.Fill	IATA_Volume2019	Share
East Asia & Pacific	592436	0.0770857
Europe & Central Asia	1394926	0.181503
Latin America & Caribbean	3247	0.000422488
Middle East & North Africa	768163	0.0999507
North America	477699	0.0621565
South Asia	63817	0.00830365
Sub-Saharan Africa	75465	0.00981925
United Arab Emirates	1672858	0.217667
Saudi Arabia	2636806	0.343092
Total	7685417	1

## Sheet: Fig2B
Income.Group.Fill	IATA_Volume2019	Share
High income	2376952	0.309281
United Arab Emirates	1672858	0.217667
Saudi Arabia	2636806	0.343092
Upper middle income	757945	0.0986212
Lower middle income	193908	0.0252306
Low income	46948	0.00610871
Total	7685417	1

## Sheet: Fig2C
Typhoid.Burden	IATA_Volume2019	Share
None	2376556	0.309229
United Arab Emirates	1672858	0.217667
Saudi Arabia	2636806	0.343092
Low	563038	0.0732606
Medium	93750	0.0121984
High	315943	0.0411094
Very High	26466	0.00344366
Total	7685417	1

## Sheet: Fig4
Country.Destination	IATA_Volume2019	log10.IATA_Volume2019	Median.Estimated.Typhoid.Incidence	Median.Incidence.Group
Saudi Arabia	2636806	6.42108	0	None
United Arab Emirates	1672858	6.22346	0	None
United Kingdom	719152	5.85682	0	None
United States	349938	5.54399	0	None
Oman	240448	5.38102	0	None
China	204851	5.31144	22.26	Low
Qatar	154783	5.18972	0	None
Turkey	132378	5.12182	12.9	Low
Canada	127738	5.10632	0	None
Malaysia	124384	5.09476	128.59	High
Kuwait	105935	5.02504	0	None
Italy	104829	5.02048	0	None
Thailand	93396	4.97033	199.53	High
Germany	84860	4.9287	0	None
Bahrain	78857	4.89684	0	None
Spain	68124	4.8333	0	None
Iraq	66584	4.82337	22.95	Low
Australia	64116	4.80697	0	None
Iran	54148	4.73358	30.33	Medium
Azerbaijan	43213	4.63561	14.3	Low
France	42649	4.62991	0	None
Egypt	34893	4.54274	22.94	Low
Denmark	26526	4.42367	0	None
Sri Lanka	26267	4.41941	152.71	High
Hong Kong	25761	4.41096	0	None
South Africa	24769	4.39391	72.46	Medium
Norway	23885	4.37813	0	None
Singapore	22545	4.35305	0	None
Netherlands	19729	4.29511	0	None
Japan	19694	4.29433	0	None
Afghanistan	19417	4.28818	744.26	Very High
Jordan	13881	4.14242	14.66	Low
Russia	13592	4.13328	8.88	Low
Sweden	12491	4.0966	0	None
Belgium	11787	4.0714	0	None
Indonesia	11489	4.06028	140.15	High
Lebanon	11197	4.0491	18.45	Low
South Korea	11181	4.04848	0	None
Greece	10702	4.02946	0	None
Ireland	10451	4.01916	0	None
Kenya	8304	3.91929	209.9	High
Switzerland	7423	3.87058	0	None
Georgia	7401	3.86929	10	Low
Uzbekistan	6733	3.82821	18.2	Low
Austria	6641	3.82223	0	None
Sudan	6067	3.78297	47.1	Medium
Philippines	5939	3.77371	310.65	High
Ukraine	5849	3.76708	3.41	Low
Bangladesh	5568	3.7457	545.09	Very High
India	4907	3.69082	438.94	High
Armenia	4759	3.67752	10.45	Low
Czechia	4363	3.63979	0	None
Cyprus	4242	3.62757	0	None
Portugal	3963	3.59802	0	None
Maldives	3958	3.59748	35.36	Medium
Uganda	3873	3.58805	146.07	High
Mozambique	3730	3.57171	293.55	High
Nepal	3700	3.5682	375.35	High
Tanzania	3333	3.52284	164.7	High
Nigeria	3172	3.50133	451.35	High
Vietnam	3010	3.47857	128.54	High
Hungary	2982	3.47451	0	None
Bosnia & Herzegovina	2911	3.46404	3.13	Low
Kyrgyzstan	2828	3.45148	19.46	Low
Morocco	2594	3.41397	37.43	Medium
New Zealand	2505	3.39881	0	None
South Sudan	2396	3.37949	192.95	High
Malawi	2353	3.37162	174.33	High
Tunisia	2264	3.35488	25.67	Low
Poland	2087	3.31952	0	None
Mauritius	2083	3.31869	14.93	Low
Finland	1883	3.27485	0	None
Somalia	1707	3.23223	438.15	High
Ethiopia	1632	3.21272	392.41	High
Madagascar	1326	3.12254	382.2	High
Brazil	1278	3.10653	30.4	Medium
Romania	1157	3.06333	9.38	Low
Kazakhstan	1144	3.05843	27.67	Low
Botswana	1120	3.04922	128.94	High
Taiwan	1057	3.02407	0	None
Myanmar (Burma)	1040	3.01703	267.15	High
Cambodia	1004	3.00173	352.87	High
Zambia	991	2.99607	361.97	High
Eritrea	852	2.93044	326.61	High
Zimbabwe	790	2.89763	250.3	High
Algeria	786	2.89542	27.83	Low
Malta	753	2.87679	0	None
Belarus	680	2.83251	4.38	Low
Congo - Kinshasa	659	2.81889	584.01	Very High
Senegal	647	2.8109	159.71	High
Ghana	619	2.79169	205.78	High
Bulgaria	563	2.75051	3.59	Low
Serbia	542	2.734	7.94	Low
Central African Republic	541	2.7332	529.52	Very High
Lesotho	470	2.6721	47.67	Medium
Rwanda	438	2.64147	316.41	High
Syria	432	2.63548	18.04	Low
Mexico	405	2.60746	26.58	Low
Croatia	396	2.5977	0.13	Low
Slovakia	380	2.57978	0	None
Latvia	379	2.57864	0	None
Chile	351	2.54531	0	None
CÃ´te dâ€™Ivoire	351	2.54531	366.3	High
Djibouti	351	2.54531	104.46	High
Angola	265	2.42325	287.06	High
Benin	263	2.41996	410.89	High
Sierra Leone	263	2.41996	496.63	High
Mauritania	259	2.4133	203.02	High
Eswatini	246	2.39094	116.1	High
Mali	239	2.3784	408.25	High
Seychelles	233	2.36736	0	None
Tajikistan	232	2.36549	22.88	Low
Liberia	227	2.35603	375.33	High
Argentina	221	2.34439	27.43	Low
Chad	218	2.33846	560.83	Very High
North Macedonia	185	2.26717	9.38	Low
Estonia	179	2.25285	0	None
Lithuania	173	2.23805	0	None
Panama	166	2.22011	29.34	Low
Cameroon	152	2.18184	264.51	High
Libya	149	2.17319	34.81	Medium
Luxembourg	149	2.17319	0	None
Namibia	149	2.17319	158.74	High
Laos	147	2.16732	406.24	High
Guinea	139	2.14301	149.93	High
Cuba	126	2.10037	19.28	Low
Ecuador	123	2.08991	28.91	Low
Gambia	118	2.07188	198.98	High
Brunei	112	2.04922	0	None
Israel	108	2.03342	0	None
Colombia	91	1.95904	27.87	Low
Togo	86	1.9345	229.03	High
Mongolia	85	1.92942	23.23	Low
Niger	84	1.92428	453.87	High
Comoros	81	1.90849	76.7	Medium
Trinidad-Tobago	79	1.89763	0	None
Iceland	72	1.85733	0	None
Peru	72	1.85733	34.79	Medium
Dominican Republic	70	1.8451	21.65	Low
Slovenia	65	1.81291	0	None
Burkina Faso	63	1.79934	518.22	Very High
Jamaica	59	1.77085	10.14	Low
Macao SAR China	59	1.77085	0	None
Moldova	59	1.77085	2.93	Low
Burundi	56	1.74819	273.58	High
Albania	44	1.64345	34.78	Medium
Turkmenistan	39	1.59106	22.04	Low
Montenegro	35	1.54407	7.43	Low
Papua New Guinea	35	1.54407	256.13	High
Congo - Brazzaville	32	1.50515	365.1	High
Guinea-Bissau	32	1.50515	268.97	High
Uruguay	28	1.44716	0	None
Fiji	26	1.41497	38.66	Medium
Puerto Rico	26	1.41497	0	None
Bahamas	25	1.39794	0	None
Bolivia	25	1.39794	40.74	Medium
Venezuela	24	1.38021	31.14	Medium
Bermuda	23	1.36173	0	None
Gabon	23	1.36173	221.34	High
Isle of Man	20	1.30103	0	None
Nicaragua	18	1.25527	39.72	Medium
Guyana	12	1.07918	28.37	Low
Belize	10	1	33.55	Medium
Costa Rica	8	0.90309	23.43	Low
Cape Verde	7	0.845098	107.5	High
Cayman Islands	7	0.845098	0	None
Equatorial Guinea	7	0.845098	33.3	Medium
Barbados	5	0.69897	0	None
Honduras	4	0.60206	36.74	Medium
Suriname	4	0.60206	24.95	Low
Guatemala	3	0.477121	36.18	Medium
Paraguay	3	0.477121	34.63	Medium
Antigua-Barbuda	2	0.30103	0	None
Aruba	1	0	0	None
St Lucia	1	0	25.02	Low
Bhutan	0	#NAME?	346.49	High
Curacao	0	#NAME?	0	None
Dominica	0	#NAME?	0	None
El Salvador	0	#NAME?	30.5	Medium
Grenada	0	#NAME?	22.64	Low
Guam	0	#NAME?	0	None
Haiti	0	#NAME?	46.9	Medium
New Caledonia	0	#NAME?	0	None
North Korea	0	#NAME?	14.25	Low
Palau	0	#NAME?	0	None
Samoa	0	#NAME?	112.67	High
Solomon Islands	0	#NAME?	146.82	High
Vanuatu	0	#NAME?	125.01	High
Yemen	0	#NAME?	76.21	Medium
St. Kitts and Nevis	0	#NAME?	0	None
Tonga	0	#NAME?	91.07	Medium
St. Vincent and the Grenadines	0	#NAME?	17.47	Low
Sao Tome and Principe	0	#NAME?	113.07	High
Timor-Leste	0	#NAME?	395.83	High
Marshall Islands	0	#NAME?	0	None
Micronesia	0	#NAME?	116.39	High
Cook Islands	0	#NAME?	0	None
Tuvalu	0	#NAME?	0	None
Kiribati	0	#NAME?	129.29	High
Monaco	0	#NAME?	0	None

## Sheet: FigS1
	Country.Destination	IATA_Volume2019	Imported.XDR
1	Saudi Arabia	2636806	No
2	United Arab Emirates	1672858	Yes
3	United Kingdom	719152	Yes
4	United States	349938	Yes
5	Oman	240448	Yes
6	Qatar	154783	Yes
7	Canada	127738	Yes
8	Kuwait	105935	No
9	Italy	104829	Yes
10	Germany	84860	No
11	Bahrain	78857	No
12	Spain	68124	Yes
13	Australia	64116	Yes
14	France	42649	No
15	Denmark	26526	Yes
16	Hong Kong	25761	Yes
17	Norway	23885	Yes
18	Singapore	22545	No
19	Netherlands	19729	No
20	Japan	19694	No
21	Sweden	12491	No
22	Belgium	11787	No
23	South Korea	11181	No
24	Greece	10702	No
25	Ireland	10451	Yes
26	Switzerland	7423	No
27	Austria	6641	No
28	Czechia	4363	No
29	Cyprus	4242	No
30	Portugal	3963	No
31	Hungary	2982	No
32	New Zealand	2505	No
33	Poland	2087	No
34	Finland	1883	No
35	Taiwan	1057	Yes
36	Malta	753	No
37	Croatia	396	No
38	Slovakia	380	No
39	Latvia	379	No
40	Chile	351	No
41	Seychelles	233	No
42	Estonia	179	No
43	Lithuania	173	No
44	Luxembourg	149	No
45	Brunei	112	No
46	Israel	108	No
47	Trinidad-Tobago	79	No
48	Iceland	72	No
49	Slovenia	65	No
50	Macao SAR China	59	No
51	Uruguay	28	No
52	Puerto Rico	26	No
53	Bahamas	25	No
54	Bermuda	23	No
55	Isle of Man	20	No
56	Cayman Islands	7	No
57	Barbados	5	No
58	Antigua-Barbuda	2	No
59	Aruba	1	No
60	Curacao	0	No
61	Guam	0	No
62	New Caledonia	0	No
63	Palau	0	No
64	St. Kitts and Nevis	0	No
65	Monaco	0	No

## Sheet: FigS2
Subsample	Median	Lower	Upper
1	1.2874	0.651	1.9955
2	1.3751	0.7014	2.063
3	1.5131	0.8544	2.1978
4	1.2431	0.6954	1.9283
5	1.1545	0.5475	1.83
Combined	1.314	0.6364	2.0417

## Sheet: FigS3
Year	cor_spearman.rank	cor_pearson
2010	0.910214	0.973918
2011	0.909899	0.980045
2012	0.917567	0.989216
2013	0.93038	0.984288
2014	0.922458	0.991546
2015	0.947814	0.988929
2016	0.965027	0.994138
2017	0.982164	0.99832
2018	0.989149	0.999333
2019	1	1

## Sheet: FigS4
tipSamplingYear	tipToRootDistances	tip.clade
2011	509.913	non-H58
2012	509.837	non-H58
2010	525.107	non-H58
2003	471.489	non-H58
2003	479.414	non-H58
2003	469.718	non-H58
2003	494.45	non-H58
2003	468.487	non-H58
2003	475.353	non-H58
2010	507.011	non-H58
1990	504.365	non-H58
1992	511.859	non-H58
1990	502.497	non-H58
2007	517.222	non-H58
2007	515.855	non-H58
1992	511.23	non-H58
2002	524.84	non-H58
1999	526.433	non-H58
1993	525.977	non-H58
1994	514.975	non-H58
1992	516.971	non-H58
1992	507.746	non-H58
1988	503.949	non-H58
1998	496.86	non-H58
2007	525.907	non-H58
2007	525.469	non-H58
1998	507.479	non-H58
2010	521.49	non-H58
2010	529.942	non-H58
1998	522.522	non-H58
1994	505.512	non-H58
2002	518.601	non-H58
1992	514.97	non-H58
2009	516.369	non-H58
2009	516.688	non-H58
2001	540.788	non-H58
2001	531.435	non-H58
1998	524.478	non-H58
1998	513.202	non-H58
1996	520.52	non-H58
2010	543.178	non-H58
2010	535.623	non-H58
1994	503.927	non-H58
1998	510.329	non-H58
1985	498.897	non-H58
1998	523.305	non-H58
1992	504.441	non-H58
1994	512.508	non-H58
1994	518.079	non-H58
1996	525.599	non-H58
1992	505.028	non-H58
1996	510.277	non-H58
1985	504.914	non-H58
2008	549.522	non-H58
1994	537.796	non-H58
1939	492.138	non-H58
2011	516.076	non-H58
2008	551.915	non-H58
2004	528.309	non-H58
2011	522.222	non-H58
2011	517.157	non-H58
2006	536.318	non-H58
2006	529.026	non-H58
2006	541.832	non-H58
2002	529.442	non-H58
2002	538.255	non-H58
2011	521.96	non-H58
2010	515.298	non-H58
2011	535.764	non-H58
2006	554.47	non-H58
2010	556.302	non-H58
2007	559.885	non-H58
2010	550.826	non-H58
2008	573.017	non-H58
2011	569.406	non-H58
2007	548.03	non-H58
2010	547.706	non-H58
2007	553.212	non-H58
2009	547.772	non-H58
2005	572.133	non-H58
2009	575.349	non-H58
2009	573.117	non-H58
2010	538.569	non-H58
2009	551.839	non-H58
2012	538.525	non-H58
2005	559.342	non-H58
2010	544.064	non-H58
2010	528.599	non-H58
2012	515.18	non-H58
2010	503.664	non-H58
2009	505.531	non-H58
2008	509.203	non-H58
2009	507.557	non-H58
2010	501.821	non-H58
2008	509.173	non-H58
2009	507.318	non-H58
2010	507.381	non-H58
2001	444.586	non-H58
1999	446.114	non-H58
2010	402.139	non-H58
2010	398.81	non-H58
2010	402.522	non-H58
2010	406.148	non-H58
2003	396.123	non-H58
2000	404.088	non-H58
2003	426.491	non-H58
1998	541.713	non-H58
1999	549.085	non-H58
2000	609.398	non-H58
1998	475.544	non-H58
2000	462.641	non-H58
1999	378.881	non-H58
2003	403.15	non-H58
1996	456.294	non-H58
2012	520.019	non-H58
2004	493.292	non-H58
2004	502.716	non-H58
2007	463.529	non-H58
2011	466.369	non-H58
2011	463.206	non-H58
2011	458.533	non-H58
2011	470.644	non-H58
2008	436.316	non-H58
2011	426.972	non-H58
2002	520.649	non-H58
2007	493.103	non-H58
2003	496.851	non-H58
2010	505.578	non-H58
2009	503.852	non-H58
2009	510.343	non-H58
2006	458.809	non-H58
2010	565.476	non-H58
2011	524.787	non-H58
2000	459.958	non-H58
2006	489.683	non-H58
2006	468.808	non-H58
2010	419.304	non-H58
2009	403.732	non-H58
2011	615.451	non-H58
2001	560.96	non-H58
2004	519.27	non-H58
2005	570.061	non-H58
1999	466.123	non-H58
1999	455.021	non-H58
1980	418.899	non-H58
2011	483.414	non-H58
2011	423.195	non-H58
2003	457.291	non-H58
1994	504.475	non-H58
2011	495.486	non-H58
2002	472.001	non-H58
1905	467.755	non-H58
1999	454.48	non-H58
2002	504.949	non-H58
2006	519.764	non-H58
2007	524.079	non-H58
2002	527.087	non-H58
2003	517.822	non-H58
2006	530.65	non-H58
2006	521.411	non-H58
2004	541.584	non-H58
2004	486.686	non-H58
2007	486.699	non-H58
2006	483.003	non-H58
2007	522.365	non-H58
2006	490.408	non-H58
2006	493.993	non-H58
2007	488.48	non-H58
2004	479.976	non-H58
2007	497.296	non-H58
1958	442.793	non-H58
2002	456.317	non-H58
1998	472.751	non-H58
2004	443.188	non-H58
1972	474.26	non-H58
2012	516.944	non-H58
1998	514.124	non-H58
2002	517.282	non-H58
1999	474.107	non-H58
1994	569.603	non-H58
1998	516.124	non-H58
2002	459.007	non-H58
2000	568.758	non-H58
2001	526.973	non-H58
2002	417.152	non-H58
2006	479.633	non-H58
1997	464.216	non-H58
2011	547.027	non-H58
1986	525.111	non-H58
1985	471.859	non-H58
1983	491.945	non-H58
1993	495.689	non-H58
1996	488.168	non-H58
1994	486.303	non-H58
1994	484.428	non-H58
1994	489.908	non-H58
1994	493.551	non-H58
1994	484.437	non-H58
1994	489.877	non-H58
1994	493.508	non-H58
1984	464.864	non-H58
1985	461.441	non-H58
1997	537.851	non-H58
2011	582.558	non-H58
2009	532.161	non-H58
2010	544.687	non-H58
2008	539.093	non-H58
2007	530.064	non-H58
2009	649.298	non-H58
2007	537.333	non-H58
2010	543.192	non-H58
2010	540.526	non-H58
2002	531.253	non-H58
2002	532.653	non-H58
2000	570.182	non-H58
2003	587.695	non-H58
2003	569.714	non-H58
2000	570.88	non-H58
2004	532.286	non-H58
1988	516.448	non-H58
1905	511.598	non-H58
1993	533.249	non-H58
2003	471.421	non-H58
2009	477.355	non-H58
2007	510.887	non-H58
2009	503.153	non-H58
2010	505.337	non-H58
2010	499.859	non-H58
2011	491.243	non-H58
2012	481.647	non-H58
2012	438.79	non-H58
2010	451.967	non-H58
2010	459.556	non-H58
2012	496.671	non-H58
2011	475.703	non-H58
2011	493.079	non-H58
2011	486.845	non-H58
2011	481.232	non-H58
1998	534.574	non-H58
2008	542.169	non-H58
2008	542.71	non-H58
2003	449.712	non-H58
2010	471.786	non-H58
2011	470.5	non-H58
2011	482.293	non-H58
2011	488.92	non-H58
2011	490.926	non-H58
2011	489.042	non-H58
2011	487.522	non-H58
2012	465.795	non-H58
2012	454.277	non-H58
2012	452.434	non-H58
2012	468.889	non-H58
2012	459.706	non-H58
2012	454.258	non-H58
2012	459.693	non-H58
2012	466.972	non-H58
2010	483.227	non-H58
2011	477.348	non-H58
1997	481.866	non-H58
2009	478.102	non-H58
2000	461.711	non-H58
2003	481.944	non-H58
2012	490.62	non-H58
2011	490.265	non-H58
2011	504.377	non-H58
2011	504.001	non-H58
2011	512.895	non-H58
2012	505.774	non-H58
2003	517.219	non-H58
2011	478.518	non-H58
2011	472.885	non-H58
2007	480.252	non-H58
2009	527.792	non-H58
2009	542.793	non-H58
2010	545.049	non-H58
2009	541.246	non-H58
2009	527.005	non-H58
2009	534.589	non-H58
2009	534.484	non-H58
2010	528.837	non-H58
2010	540.285	non-H58
2010	544.064	non-H58
2010	506.402	non-H58
2009	454.164	non-H58
2011	460.521	non-H58
2010	491.554	non-H58
2009	541.192	non-H58
2009	487.433	non-H58
2011	498.361	non-H58
2012	500.259	non-H58
2010	481.823	non-H58
2009	483.585	non-H58
2012	403.546	non-H58
2012	403.546	non-H58
2011	502.048	non-H58
2011	494.645	non-H58
1976	527.393	non-H58
2009	559.732	non-H58
2010	522.4	non-H58
2010	510.191	non-H58
2002	500.212	non-H58
2002	511.128	non-H58
2002	505.652	non-H58
2008	522.65	non-H58
2010	524.731	non-H58
2002	541.235	non-H58
2003	515.393	non-H58
2003	529.859	non-H58
2003	531.854	non-H58
2001	520.754	non-H58
2001	524.451	non-H58
2009	526.336	non-H58
2004	528.597	non-H58
2004	537.392	non-H58
1997	497.399	non-H58
1993	493.416	non-H58
1997	486.251	non-H58
2011	496.043	non-H58
1993	493.838	non-H58
1993	498.119	non-H58
2007	502.354	non-H58
1994	491.109	non-H58
1993	490.183	non-H58
1999	504.477	non-H58
1994	509.909	non-H58
1994	509.866	non-H58
1994	521.069	non-H58
1994	517.091	non-H58
1994	513.95	non-H58
2010	505.041	non-H58
2007	513.171	non-H58
2009	531.621	non-H58
2008	519.555	non-H58
2009	520.487	non-H58
2009	510.517	non-H58
2009	503.201	non-H58
2009	483.453	non-H58
2009	488.971	non-H58
2011	461.389	non-H58
2012	496.622	non-H58
2011	478.107	non-H58
2011	474.333	non-H58
2010	491.771	non-H58
2009	489.716	non-H58
2010	490.393	non-H58
2003	452.614	non-H58
2003	468.428	non-H58
2003	483.292	non-H58
2003	485.374	non-H58
2003	447.055	non-H58
2000	524.535	non-H58
2008	449.702	non-H58
2009	497.036	non-H58
2012	486.801	non-H58
2010	482.047	non-H58
2003	476.668	non-H58
2002	474.163	non-H58
2009	477.688	non-H58
2009	485.656	non-H58
2008	481.99	non-H58
2004	467.91	non-H58
2005	482.617	non-H58
2005	471.573	non-H58
2009	459.448	non-H58
2009	468.794	non-H58
2008	466.67	non-H58
2011	464.974	non-H58
2012	462.373	non-H58
2010	461.919	non-H58
2010	431.377	non-H58
2010	435.045	non-H58
2009	435.018	non-H58
2008	433.2	non-H58
2010	438.675	non-H58
2009	450.32	non-H58
2010	447.822	non-H58
2007	482.656	non-H58
2006	460.95	non-H58
2009	437.346	non-H58
1961	573.338	non-H58
2009	593.535	non-H58
2009	563.614	non-H58
2002	567.159	non-H58
2008	579.892	non-H58
2004	574.414	non-H58
2007	602.47	non-H58
2005	576.075	non-H58
2006	594.924	non-H58
2006	572.589	non-H58
2009	595.496	non-H58
2009	581.415	non-H58
2009	583.688	non-H58
2008	579.925	non-H58
2006	570.531	non-H58
2009	572.372	non-H58
2009	581.632	non-H58
2009	606.018	non-H58
2009	597.321	non-H58
2007	574.295	non-H58
2009	568.872	non-H58
2009	566.922	non-H58
2004	570.609	non-H58
2004	579.72	non-H58
2006	566.984	non-H58
2006	577.222	non-H58
2002	556.089	non-H58
1999	573.609	non-H58
2007	562.657	non-H58
2009	479.156	non-H58
1993	554.263	non-H58
1958	441.006	non-H58
1999	483.272	non-H58
2000	464.691	non-H58
1999	430.58	non-H58
2012	492.73	non-H58
1984	404.35	non-H58
2008	528.498	non-H58
2010	532.644	non-H58
2010	547.906	non-H58
2011	527.19	non-H58
2011	525.371	non-H58
2003	456.652	non-H58
1999	439.712	non-H58
1981	454.195	non-H58
2001	432.459	non-H58
2011	427.941	non-H58
2012	410.637	non-H58
2012	461.981	non-H58
2011	477.919	non-H58
2011	444.897	non-H58
2010	444.809	non-H58
2006	433.798	non-H58
2010	484.895	non-H58
2009	501.271	non-H58
2009	484.875	non-H58
2011	481.228	non-H58
2006	479.47	non-H58
2011	490.489	non-H58
2011	427.046	non-H58
2007	404.505	non-H58
2006	433.823	non-H58
2004	430.247	non-H58
2011	476.565	non-H58
1994	520.451	non-H58
2011	492.834	non-H58
2010	463.232	non-H58
2000	465.978	non-H58
1993	458.679	non-H58
2009	479.359	non-H58
2010	504.909	non-H58
2010	497.409	non-H58
2010	497.687	non-H58
2010	509.38	non-H58
1996	459.793	non-H58
1991	475.072	non-H58
1985	466.178	non-H58
2002	497.565	non-H58
2005	476.437	non-H58
2007	540.543	non-H58
2004	518.687	non-H58
2010	524.758	non-H58
2010	518.677	non-H58
2011	510.38	non-H58
2008	510.591	non-H58
2009	479.363	non-H58
2009	495.314	non-H58
2011	495.323	non-H58
2004	507.154	non-H58
2011	497.979	non-H58
2008	506.126	non-H58
2011	522.882	non-H58
2012	511.604	non-H58
2007	518.159	non-H58
2009	517.326	non-H58
2011	518.238	non-H58
2010	516.357	non-H58
2010	534.281	non-H58
2009	513.759	non-H58
2012	500.736	non-H58
2012	504.464	non-H58
2012	498.777	non-H58
2012	506.004	non-H58
2012	498.769	non-H58
2012	502.402	non-H58
2012	502.447	non-H58
2012	502.45	non-H58
2012	506.035	non-H58
2012	502.397	non-H58
2012	507.894	non-H58
2012	507.644	non-H58
2012	508.295	non-H58
2012	495.173	non-H58
2008	508.571	non-H58
2007	527.741	non-H58
2009	509.348	non-H58
2009	502.814	non-H58
2009	500.666	non-H58
2012	498.8	non-H58
2012	500.617	non-H58
2008	497.648	non-H58
2007	513.357	non-H58
2009	510.658	non-H58
2009	504.882	non-H58
2012	496.974	non-H58
2012	498.189	non-H58
2012	498.188	non-H58
2012	495.769	non-H58
2012	503.054	non-H58
2012	497.619	non-H58
2012	491.546	non-H58
2006	507.175	non-H58
2012	503.089	non-H58
2012	510.433	non-H58
2012	511.578	non-H58
2012	510.143	non-H58
2012	515.312	non-H58
2012	501.601	non-H58
2012	514.405	non-H58
2012	507.089	non-H58
2012	503.428	non-H58
2012	508.854	non-H58
2012	514.324	non-H58
2012	505.272	non-H58
2012	496.57	non-H58
2012	501.06	non-H58
2012	520.561	non-H58
2012	510.164	non-H58
2012	506.925	non-H58
2012	512.381	non-H58
2012	516.072	non-H58
2012	506.913	non-H58
2012	510.581	non-H58
2012	505.094	non-H58
2012	506.916	non-H58
2012	506.901	non-H58
2012	516.034	non-H58
2012	517.825	non-H58
2012	521.731	non-H58
2012	510.559	non-H58
2012	523.396	non-H58
2012	500.223	non-H58
2009	490.594	non-H58
2002	512.851	non-H58
2011	507.04	non-H58
2011	517.442	non-H58
2010	523.947	non-H58
2011	514.545	non-H58
2012	497.91	non-H58
2012	497.923	non-H58
2008	496.222	non-H58
2012	503.656	non-H58
2012	488.942	non-H58
2011	513.108	non-H58
2004	503.924	non-H58
2010	504.364	non-H58
2010	519.614	non-H58
2011	485.39	non-H58
1992	481.717	non-H58
2008	504.493	non-H58
2012	494.338	non-H58
2004	493.251	non-H58
2012	504.187	non-H58
2012	502.228	non-H58
2012	498.629	non-H58
2012	490.472	non-H58
2012	490.472	non-H58
2012	490.472	non-H58
2008	458.15	non-H58
2003	442.113	non-H58
2004	474.747	non-H58
2000	519.978	non-H58
1994	443.88	non-H58
2002	465.163	non-H58
2008	507.177	non-H58
2010	477.162	non-H58
2004	479.825	non-H58
2001	511.687	non-H58
1980	416.788	non-H58
1986	450.54	non-H58
2009	442.711	non-H58
2008	446.444	non-H58
2007	451.834	non-H58
2008	453.96	non-H58
2010	448.115	non-H58
2010	446.247	non-H58
2010	442.594	non-H58
2009	438.986	non-H58
2009	437.127	non-H58
2011	440.784	non-H58
2010	449.92	non-H58
2011	451.707	non-H58
2010	435.283	non-H58
2009	437.117	non-H58
2010	442.628	non-H58
2009	444.614	non-H58
2009	447.43	non-H58
2010	443.986	non-H58
2009	449.859	non-H58
2009	441.08	non-H58
2009	436.517	non-H58
2009	444.375	non-H58
2010	444.746	non-H58
2010	448.012	non-H58
2009	440.804	non-H58
2009	435.343	non-H58
2009	438.956	non-H58
2010	449.897	non-H58
2009	442.605	non-H58
2011	448.434	non-H58
2011	467.017	non-H58
1991	462.77	non-H58
1991	459.393	non-H58
2010	464.255	non-H58
2009	459.942	non-H58
2008	449.801	non-H58
2009	445.16	non-H58
2008	449.023	non-H58
2010	425.437	non-H58
2012	419.913	non-H58
2009	414.406	non-H58
1905	464.794	non-H58
2004	521.183	non-H58
2012	513.236	non-H58
1999	476.439	non-H58
1997	495.652	non-H58
1994	522.587	non-H58
2004	515.739	non-H58
1994	484.374	non-H58
1994	498.396	non-H58
1994	546.695	non-H58
2012	521.288	non-H58
1973	531.915	non-H58
1988	470.376	non-H58
2000	502.378	non-H58
2001	458.692	non-H58
1998	548.259	non-H58
2006	512.225	non-H58
2004	502.82	non-H58
2011	528.222	non-H58
2011	564.924	non-H58
2011	540.586	non-H58
2010	578	non-H58
2011	537.265	non-H58
2006	559.401	non-H58
2009	571.687	non-H58
2010	582.058	non-H58
2011	549.996	non-H58
2007	560.743	non-H58
2010	570.86	non-H58
2010	554.999	non-H58
2010	588.858	non-H58
2010	573.107	non-H58
2012	563.269	non-H58
1905	496.984	non-H58
1996	474.014	non-H58
1996	520.354	non-H58
2012	471.487	non-H58
2012	467.822	non-H58
2012	478.734	non-H58
2004	451.734	non-H58
2004	468.138	non-H58
2004	453.993	non-H58
1994	482.283	non-H58
1994	470.705	non-H58
1993	460.437	non-H58
1995	451.112	non-H58
1996	456.527	non-H58
1996	463.745	non-H58
1996	471.058	non-H58
1996	460.155	non-H58
1995	461.984	non-H58
1995	456.727	non-H58
1994	461.984	non-H58
1994	454.719	non-H58
2011	456.576	non-H58
2011	443.875	non-H58
2011	447.571	non-H58
2011	458.505	non-H58
2011	445.694	non-H58
2011	451.14	non-H58
2011	449.313	non-H58
2012	463.974	non-H58
2011	451.103	non-H58
2011	458.467	non-H58
2011	451.148	non-H58
2011	447.531	non-H58
2008	454.757	non-H58
2012	475.059	non-H58
2012	449.388	non-H58
2012	451.191	non-H58
2012	447.532	non-H58
2012	457.046	non-H58
2011	451.174	non-H58
2008	445.68	non-H58
2012	460.432	non-H58
2012	451.189	non-H58
2008	458.505	non-H58
2008	462.87	non-H58
2012	468.145	non-H58
2012	477.198	non-H58
2011	455.608	non-H58
2011	442.9	non-H58
2011	452.008	non-H58
2011	448.343	non-H58
2008	445.693	non-H58
2008	454.806	non-H58
2008	452.982	non-H58
2011	449.351	non-H58
2008	451.11	non-H58
2011	454.754	non-H58
2011	462.024	non-H58
2008	442.06	non-H58
2008	440.249	non-H58
2008	436.629	non-H58
2008	440.267	non-H58
2008	442.072	non-H58
2008	447.601	non-H58
2008	449.369	non-H58
2011	442.054	non-H58
2009	453.04	non-H58
2011	443.874	non-H58
2011	443.881	non-H58
2011	443.903	non-H58
2008	455.531	non-H58
2011	442.094	non-H58
2008	440.311	non-H58
2012	440.297	non-H58
2008	461.612	non-H58
2008	451.863	non-H58
2008	453.405	non-H58
2012	453.182	non-H58
2008	449.417	non-H58
2008	440.27	non-H58
2008	449.324	non-H58
2008	443.908	non-H58
2008	469.613	non-H58
2011	454.863	non-H58
2012	480.555	non-H58
2011	436.647	non-H58
2011	449.329	non-H58
2008	442.078	non-H58
2012	462.218	non-H58
2012	467.524	non-H58
2012	465.836	non-H58
2011	447.486	non-H58
2012	449.438	non-H58
2011	456.667	non-H58
2012	473.99	non-H58
2012	474.892	non-H58
2011	447.496	non-H58
1996	436.612	non-H58
1996	442.077	non-H58
1995	438.456	non-H58
1996	438.43	non-H58
1981	447.946	non-H58
1982	440.317	non-H58
1982	451.544	non-H58
1982	440.416	non-H58
1982	433.043	non-H58
2003	503.855	non-H58
1980	424.57	non-H58
1984	463.351	non-H58
2008	490.498	non-H58
1983	438.621	non-H58
1983	455.724	non-H58
1983	444.123	non-H58
1983	451.491	non-H58
1982	431.372	non-H58
1994	434.883	non-H58
2008	479.984	non-H58
2008	476.394	non-H58
2012	489.281	non-H58
2008	478.339	non-H58
2008	469.154	non-H58
2008	481.872	non-H58
1996	436.645	non-H58
2000	438.465	non-H58
1996	440.283	non-H58
1996	442.092	non-H58
1996	445.731	non-H58
1997	442.093	non-H58
1997	443.894	non-H58
2000	458.397	non-H58
1996	445.69	non-H58
1996	440.269	non-H58
2011	447.554	non-H58
2008	436.676	non-H58
2011	438.478	non-H58
2008	438.498	non-H58
2008	436.678	non-H58
2008	442.109	non-H58
2008	453.057	non-H58
2008	440.266	non-H58
2012	436.662	non-H58
2008	445.735	non-H58
2008	442.125	non-H58
2008	440.292	non-H58
1981	470.339	non-H58
1981	449.621	non-H58
1984	448.28	non-H58
1985	438.734	non-H58
1983	429.724	H58
1988	433.278	H58
1988	433.278	H58
1994	507.687	H58
2003	546.002	H58
1993	518.759	H58
1995	513.155	H58
1993	505.861	H58
1995	516.846	H58
1995	519.597	H58
1995	520.496	H58
1995	529.716	H58
1995	514.993	H58
1994	513.178	H58
1995	507.707	H58
1994	505.861	H58
2011	550.495	H58
2007	529.325	H58
2011	537.198	H58
2011	531.71	H58
2011	531.706	H58
2011	540.871	H58
2011	549.934	H58
2011	531.874	H58
2011	556.033	H58
2011	549.832	H58
2011	548.629	H58
2011	531.874	H58
2011	540.759	H58
2012	529.885	H58
2011	538.955	H58
2011	542.55	H58
2011	538.934	H58
2011	538.935	H58
2010	535.364	H58
2010	531.692	H58
2010	542.655	H58
2010	544.34	H58
2010	544.349	H58
2010	537.688	H58
2010	539.004	H58
2012	546.241	H58
2011	557.771	H58
2011	586.753	H58
2012	563.358	H58
2009	564.41	H58
2010	542.525	H58
2010	531.869	H58
2010	537.961	H58
2010	541.186	H58
2010	537.179	H58
2010	535.358	H58
2009	529.17	H58
2011	532.723	H58
2011	530.894	H58
2011	549.14	H58
2011	568.523	H58
2012	563.806	H58
2010	549.178	H58
2011	540.023	H58
2009	531.187	H58
2012	555.366	H58
2008	555.868	H58
2009	563.059	H58
2009	574.011	H58
2010	581.547	H58
2007	581.491	H58
2009	554.064	H58
2008	563.356	H58
2011	554.227	H58
2008	552.251	H58
2012	550.502	H58
2012	563.174	H58
2012	552.254	H58
2012	559.528	H58
2011	561.471	H58
2006	557.891	H58
2010	554.341	H58
2007	562.673	H58
2012	574.795	H58
2011	577.19	H58
2011	573.798	H58
2011	578.18	H58
2010	563.378	H58
2010	552.448	H58
2010	550.573	H58
2010	550.208	H58
2012	556.282	H58
2011	555.975	H58
2008	545.327	H58
1992	525.6	H58
1994	526.052	H58
1996	525.291	H58
1995	527.183	H58
1992	514.746	H58
2011	531.221	H58
2007	530.953	H58
1994	518.401	H58
1994	515.321	H58
1995	518.353	H58
1994	521.456	H58
1995	518.326	H58
1995	518.352	H58
1994	525.509	H58
1994	541.999	H58
1995	520.16	H58
1995	525.666	H58
1995	523.698	H58
1995	536.003	H58
1994	530.237	H58
1994	532.11	H58
1995	533.587	H58
1994	536.662	H58
1994	535.711	H58
1995	525.56	H58
1994	523.701	H58
1995	525.572	H58
1995	540.232	H58
1994	533.152	H58
1995	551.189	H58
1994	547.782	H58
1994	549.575	H58
1994	530.902	H58
1995	543.709	H58
1996	544.235	H58
1994	543.623	H58
1994	529.174	H58
1994	523.931	H58
1994	518.343	H58
1994	540.289	H58
1994	538.318	H58
1994	533.591	H58
1995	535.437	H58
1995	531.708	H58
1994	514.672	H58
1995	532.952	H58
1993	512.951	H58
1996	518.442	H58
1996	516.662	H58
1996	518.49	H58
1994	514.793	H58
1994	518.286	H58
1994	540.145	H58
1994	526.889	H58
1994	518.332	H58
1994	527.355	H58
1994	520.503	H58
1995	518.674	H58
1996	540.389	H58
1995	523.064	H58
1994	524.577	H58
1993	520.524	H58
1997	533.713	H58
1998	533.421	H58
2003	525.594	H58
2000	529.173	H58
2002	532.676	H58
2002	532.676	H58
2002	530.861	H58
2002	527.242	H58
2002	534.744	H58
2002	560.945	H58
2002	529.658	H58
2002	532.702	H58
2002	530.882	H58
2002	529.078	H58
2002	539.963	H58
2008	549.134	H58
2004	548.98	H58
2003	564.198	H58
2004	569.811	H58
2003	556.366	H58
2001	543.647	H58
2003	541.738	H58
2003	541.904	H58
2001	534.623	H58
2000	527.293	H58
2003	525.472	H58
2000	527.33	H58
2000	521.858	H58
2009	547.375	H58
2008	545.759	H58
2003	529.147	H58
1997	521.99	H58
1997	527.512	H58
1995	520.177	H58
1996	535.881	H58
1996	528.248	H58
1996	527.94	H58
1997	523.861	H58
2003	540.174	H58
1996	521.987	H58
1994	541.264	H58
1996	536.961	H58
1999	551.583	H58
1994	536.598	H58
1994	529.094	H58
1995	536.465	H58
1994	538.443	H58
1996	561.026	H58
1995	560.189	H58
1995	542.246	H58
1994	544.044	H58
1994	534.52	H58
2010	547.799	H58
1997	549.502	H58
1997	540.389	H58
2005	579.861	H58
1994	553.815	H58
1996	562.055	H58
1994	543.779	H58
2008	563.687	H58
1996	534.566	H58
1994	536.705	H58
1994	548.386	H58
1994	543.548	H58
1994	535.08	H58
1993	538.332	H58
1998	542.212	H58
1997	554.94	H58
1998	562.77	H58
1996	533.034	H58
1997	531.177	H58
2012	544.175	H58
1997	532.794	H58
2008	563.567	H58
2008	567.202	H58
2008	570.946	H58
2008	559.919	H58
2008	570.069	H58
2008	557.198	H58
2008	538.217	H58
2008	541.847	H58
2008	554.313	H58
2008	543.592	H58
2011	543.558	H58
2012	561.71	H58
2010	556.252	H58
2012	568.996	H58
2012	559.835	H58
2011	547.219	H58
2009	552.592	H58
2007	561.613	H58
2009	566.939	H58
2007	565.095	H58
2010	574.196	H58
2007	572.398	H58
2007	559.676	H58
2008	561.487	H58
2008	561.462	H58
2008	566.845	H58
2008	575.839	H58
2008	583.173	H58
2009	586.808	H58
2012	586.775	H58
2010	583.138	H58
2012	570.455	H58
2011	574.045	H58
2012	574.065	H58
2008	577.732	H58
2007	568.773	H58
2012	577.833	H58
2009	563.282	H58
2007	563.57	H58
2007	576.085	H58
2007	579.855	H58
2010	589.058	H58
2008	556.07	H58
2007	554.271	H58
2007	554.271	H58
2010	566.927	H58
2011	585.157	H58
2011	585.426	H58
2012	577.854	H58
2012	577.677	H58
2012	559.672	H58
2011	581.517	H58
2012	565.13	H58
2008	566.931	H58
2011	574.186	H58
2011	574.749	H58
2011	576.015	H58
2010	561.553	H58
2012	561.484	H58
2009	561.496	H58
2009	572.547	H58
2010	559.677	H58
2010	566.975	H58
2009	574.183	H58
2008	563.274	H58
2010	565.259	H58
2010	561.51	H58
2009	563.353	H58
2010	567.039	H58
2012	561.511	H58
2008	554.313	H58
2012	548.883	H58
2009	554.35	H58
2011	552.535	H58
2012	551.685	H58
2012	556.43	H58
2011	554.139	H58
2012	563.998	H58
2012	556.597	H58
2012	550.693	H58
2012	552.498	H58
2012	554.323	H58
2012	563.54	H58
2012	557.945	H58
2012	556.135	H58
2012	550.695	H58
2012	565.523	H58
2012	570.706	H58
2012	554.317	H58
2012	552.501	H58
2012	550.68	H58
2012	561.602	H58
2012	552.49	H58
2012	554.303	H58
2012	557.924	H58
2011	552.501	H58
2012	559.766	H58
2012	568.857	H58
2012	557.945	H58
2012	565.15	H58
2012	567.169	H58
2012	568.903	H58
2011	554.299	H58
2011	552.48	H58
2012	556.128	H58
2012	554.296	H58
2012	556.122	H58
2012	556.088	H58
2011	574.107	H58
2011	580.553	H58
1998	571.371	H58
2012	567.849	H58
2011	575.041	H58
2012	576.311	H58
2012	577.899	H58
2012	570.549	H58
2012	572.422	H58
2009	585.338	H58
2012	570.69	H58
2012	566.578	H58
2012	569.874	H58
2010	573.847	H58
2011	579.675	H58
2012	587.23	H58
2012	568.994	H58
2012	572.454	H58
2011	570.569	H58
2011	577.851	H58
2012	568.752	H58
2011	554.28	H58
2012	549.295	H58
2011	550.717	H58
2012	550.708	H58
2012	561.704	H58
2012	552.508	H58
2008	556.166	H58
2011	556.127	H58
2010	556.138	H58
2011	554.313	H58
2010	559.808	H58
2012	556.122	H58
2012	565.282	H58
2012	557.976	H58
2011	552.517	H58
2010	552.53	H58
2011	552.549	H58
2010	552.528	H58
2012	550.746	H58
2012	549.104	H58
2012	547.225	H58
2012	552.746	H58
2012	554.972	H58
2008	549.068	H58
2012	546.668	H58
2012	569.406	H58
2012	545.414	H58
2012	536.302	H58
1997	544.252	H58
1997	533.582	H58
1997	536.484	H58
1997	544.939	H58
1995	543.774	H58
1995	517.615	H58
1993	518.546	H58
1996	518.447	H58
1996	522.316	H58
2006	533.238	H58
1997	527.658	H58
1995	526.522	H58
1994	534.079	H58
1995	543.547	H58
1993	531.768	H58
2003	550.693	H58
1995	540.33	H58
1994	524.662	H58
1994	525.128	H58
1994	522.536	H58
1994	524.085	H58
1993	520.402	H58
1997	536.249	H58
1997	542.602	H58
1994	514.657	H58
1995	542.356	H58
1996	533.651	H58
1995	542.964	H58
1996	553.398	H58
1996	527.375	H58
1994	533.928	H58
1996	537.671	H58
1994	531.243	H58
1994	537.293	H58
1994	535.433	H58
1994	531.76	H58
1997	525.608	H58
1994	529.405	H58
1997	539.123	H58
1997	542.773	H58
2007	561.598	H58
1999	571.618	H58
1997	582.964	H58
1998	575.367	H58
1998	579.112	H58
1997	569.733	H58
1995	573.668	H58
1997	573.84	H58
1994	580.431	H58
1997	568.196	H58
1997	554.247	H58
1997	570.491	H58
1997	561.75	H58
1997	554.19	H58
1994	554.029	H58
1997	548.382	H58
1997	555.675	H58
1998	543.329	H58
1997	540.872	H58
1994	548.602	H58
1995	536.281	H58
1996	539.682	H58
1996	542.332	H58
1995	535.965	H58
1994	525.62	H58
1995	527.541	H58
1995	531.222	H58
1997	527.551	H58
1997	523.806	H58
1994	538.445	H58
1994	548.947	H58
1994	544.481	H58
1994	542.692	H58
1996	533.499	H58
1994	533.102	H58
1994	540.212	H58
1994	536.824	H58
1994	531.412	H58
2002	548.953	H58
2003	580.746	H58
1995	535.735	H58
1995	539.436	H58
1994	522.085	H58
2010	553.655	H58
1995	520.388	H58
1995	523.76	H58
2003	542.008	H58
2002	547.581	H58
2009	553.862	H58
2012	554.592	H58
2011	545.456	H58
2003	540.161	H58
2012	554.008	H58
2011	538.926	H58
2010	555.373	H58
2010	559.2	H58
2011	573.914	H58
2011	602.675	H58
2011	581.493	H58
2011	603.578	H58
2012	574.224	H58
1999	562.237	H58
2012	534.899	H58
2010	524.142	H58
2011	531.219	H58
2002	523.693	H58
2011	542.168	H58
2011	546.048	H58
2011	538.546	H58
2011	538.533	H58
2012	534.738	H58
2011	554.711	H58
2010	553.068	H58
2008	574.432	H58
2011	564.913	H58
2011	570.316	H58
2010	558.123	H58
2010	559.84	H58
2009	561.655	H58
2011	550.702	H58
2009	556.368	H58
2005	552.939	H58
2005	543.753	H58
2011	540.034	H58
2009	552.145	H58
2011	532.669	H58
2011	534.551	H58
2000	525.454	H58
2009	548.959	H58
2011	554.331	H58
2010	556.609	H58
2011	529.861	H58
2011	536.651	H58
2011	543.026	H58
2011	545.048	H58
2011	541.604	H58
2010	562.815	H58
2011	531.274	H58
2009	540.452	H58
2010	536.772	H58
2001	545.374	H58
2007	578.128	H58
2007	568.766	H58
2007	566.995	H58
2008	570.612	H58
2007	568.826	H58
2007	572.456	H58
2007	566.981	H58
2007	563.578	H58
2008	565.913	H58
2003	542.3	H58
2006	543.543	H58
2006	567.307	H58
2011	527.373	H58
2009	523.635	H58
2011	529.248	H58
2010	538.164	H58
2010	545.314	H58
2010	541.704	H58
2010	543.518	H58
2010	539.879	H58
2010	537.32	H58
2010	534.5	H58
2010	532.653	H58
2010	536.28	H58
2010	530.909	H58
2010	530.841	H58
2010	536.277	H58
2009	545.476	H58
2010	544.195	H58
2003	545.823	H58
2010	554.927	H58
2010	552.622	H58
2012	551.738	H58
2011	552.855	H58
2011	573.557	H58
2011	564.455	H58
2011	551.898	H58
2011	553.445	H58
2011	555.055	H58
2011	568.321	H58
2011	555.324	H58
2011	553.546	H58
2011	538.785	H58
2011	538.945	H58
2011	555.712	H58
2011	562.734	H58
2011	551.808	H58
2011	540.926	H58
2011	546.56	H58
2011	562.227	H58
2011	544.779	H58
2010	541.935	H58
2011	545.671	H58
2011	540	H58
2011	536.234	H58
2011	549.66	H58
2011	564.663	H58
2011	557.362	H58
2011	539.865	H58
2011	541.823	H58
2012	568.067	H58
2011	536.258	H58
2011	545.607	H58
2011	552.737	H58
2011	556.146	H58
2011	559.388	H58
2011	546.46	H58
2011	538.225	H58
2011	538.211	H58
2011	543.749	H58
2011	534.451	H58
2011	539.978	H58
2011	549.058	H58
2011	543.651	H58
2011	549.034	H58
2010	540.342	H58
2011	539.978	H58
2011	541.767	H58
2011	559.044	H58
2004	558.729	H58
2006	576.071	H58
2006	555.124	H58
2009	546.664	H58
2011	563.6	H58
2011	534.802	H58
2012	538.375	H58
2011	545.165	H58
2012	569.96	H58
2011	545.159	H58
2010	546.536	H58
2011	539.014	H58
2011	531.09	H58
2011	547.767	H58
2011	554.088	H58
2011	537.124	H58
2010	555.05	H58
2003	548.076	H58
2011	546.637	H58
2011	548.281	H58
2012	539.002	H58
2012	539.924	H58
2011	582.804	H58
2012	586.916	H58
2012	596.255	H58
2011	570.554	H58
2011	588.234	H58
2011	576.002	H58
2010	582.789	H58
2008	599.111	H58
2010	600.05	H58
2009	605.239	H58
2011	575.951	H58
2011	586.895	H58
2011	584.994	H58
2011	594.2	H58
2011	574.253	H58
2011	577.93	H58
2012	579.776	H58
2012	577.922	H58
2010	582.255	H58
2011	566.958	H58
2011	548.491	H58
2011	530.544	H58
2003	539.381	H58
2003	552.339	H58
2011	545.814	H58
2011	536.516	H58
2011	555.447	H58
2003	547.974	H58
2003	541.09	H58
2003	544.394	H58
2003	528.096	H58
2003	539.038	H58
2011	536.612	H58
2011	527.25	H58
2011	538.254	H58
2011	540.849	H58
2011	529.277	H58
2011	532.933	H58
2011	534.942	H58
2011	536.904	H58
2010	539.034	H58
2011	544.564	H58
2011	548.316	H58
2012	541.899	H58
2012	533.044	H58
2006	527.283	H58
2007	532.72	H58
2010	542.037	H58
2011	529.09	H58
2011	532.713	H58
2011	531.49	H58
2011	538.765	H58
2011	577.565	H58
2012	538.932	H58
2006	531.058	H58
2011	545.44	H58
2011	549.336	H58
1994	519.893	H58
1997	527.436	H58
1995	531.128	H58
1995	526.604	H58
2010	530.944	H58
2007	529.042	H58
1994	529.161	H58
2008	536.395	H58
2008	541.909	H58
2008	547.28	H58
2008	533.008	H58
2009	542.089	H58
2008	536.34	H58
2004	536.488	H58
2008	527.306	H58
2008	529.102	H58
2009	530.977	H58
2010	527.316	H58
2008	525.473	H58
2009	550.918	H58
2010	547.24	H58
2008	528.03	H58
2008	530.536	H58
2009	532.695	H58
2008	529.825	H58
2008	540.784	H58
2008	541.225	H58
2008	527.316	H58
2009	536.586	H58
2008	527.313	H58
2009	518.228	H58
2009	523.668	H58
2009	523.661	H58
2009	540.041	H58
2011	545.335	H58
2011	541.743	H58
2012	538.091	H58
2012	538.101	H58
2012	539.909	H58
2011	536.299	H58
2012	536.263	H58
2011	532.638	H58
2011	536.26	H58
2011	538.088	H58
2011	543.541	H58
2011	534.449	H58
2011	539.911	H58
2011	534.449	H58
2011	541.735	H58
2011	538.149	H58
2011	534.484	H58
2011	536.304	H58
2011	539.916	H58
2012	540.325	H58
2011	532.671	H58
2011	548.996	H58
2012	536.643	H58
2012	543.456	H58
2012	556.339	H58
2012	539.831	H58
2011	543.554	H58
2005	545.348	H58
2012	561.84	H58
2012	548.929	H58
2011	554.393	H58
2012	543.515	H58
2011	552.626	H58
2011	545.837	H58
2011	536.23	H58
2011	546.188	H58
2011	549.507	H58
2012	545.346	H58
2011	538.043	H58
2011	545.372	H58
2011	547.231	H58
2011	543.553	H58
2010	547.271	H58
2011	547.186	H58
2013	557.801	H58
2010	546.229	H58
2011	538.844	H58
2013	581.052	H58
2010	563.964	H58
2013	571.334	H58
2012	579.73	H58
2010	558.165	H58
2013	562.849	H58
2012	554.624	H58
2013	564.809	H58
2013	558.669	H58
2012	554.238	H58
2012	554.53	H58
2012	544.368	H58
2010	544.384	H58
2011	549.83	H58
2011	549.849	H58
2012	558.864	H58
2012	558.878	H58
2012	560.678	H58
2012	559.925	H58
2012	560.551	H58
2012	578.801	H58
2012	559.044	H58
2013	549.102	H58
2013	551.605	H58
2012	547.516	H58
2011	538.094	H58
2011	560.238	H58
2012	544.066	H58
2011	545.1	H58
2007	542.393	H58
2008	560.247	H58
2007	539.965	H58
2007	530.88	H58
2007	529.052	H58
2008	563.599	H58
2007	547.274	H58
2008	538.222	H58
2008	538.106	H58
2008	534.473	H58
2008	536.303	H58
2008	545.46	H58
2008	550.914	H58
2008	552.57	H58
2008	547.184	H58
2009	532.537	H58
2007	530.928	H58
2008	554.644	H58
2008	545.556	H58
2007	530.909	H58
2008	536.303	H58
2007	532.7	H58
2008	536.383	H58
2007	541.974	H58
2008	545.884	H58
2008	557.395	H58
2008	576.654	H58
2008	560.111	H58
2008	556.482	H58
2008	560.223	H58
2008	569.717	H58
2008	557.747	H58
2008	536.357	H58
2008	534.521	H58
2010	542.128	H58
2011	538.835	H58
2010	524.159	H58
2011	540.749	H58
2011	540.531	H58
2011	538.983	H58
2011	532.036	H58
2011	536.904	H58
1993	513.029	H58
1993	520.293	H58
1993	520.669	H58
1993	512.844	H58
1994	518.287	H58
1993	522.056	H58
1995	521.92	H58
1993	509.301	H58
1992	511.131	H58
1991	503.866	H58
1990	507.745	H58
1994	507.737	H58
1991	507.748	H58
1995	513.333	H58
1994	520.217	H58
1994	516.946	H58
1995	516.957	H58
1993	511.495	H58
1993	513.301	H58
1990	511.476	H58
1992	516.946	H58
1994	518.772	H58
1992	515.754	H58
1995	520.727	H58
1991	516.918	H58
1989	518.91	H58
1995	520.722	H58
1994	526.184	H58
1993	520.636	H58
1994	520.665	H58
1993	509.743	H58
1993	511.52	H58
1993	517.067	H58
1994	515.637	H58
1994	513.795	H58
1994	517.494	H58
1990	510.119	H58
1992	526.301	H58
1984	516.948	H58
1994	516.948	H58
1993	515.193	H58
1994	517.026	H58
1992	509.577	H58
1991	507.71	H58
1991	507.71	H58
1994	511.364	H58
1994	509.468	H58
1994	530.987	H58
1994	533.235	H58
1994	516.734	H58
1994	522.249	H58
1994	522.249	H58
1994	511.275	H58
1993	509.458	H58
1985	509.528	H58
1995	524.162	H58
1995	516.805	H58
1995	525.977	H58
1994	525.124	H58
1995	517.77	H58
1995	513.152	H58
1993	509.405	H58
2005	554.633	H58
2005	550.96	H58
2011	552.962	H58
2011	569.294	H58
2012	554.592	H58
2008	547.356	H58
2012	552.774	H58
2011	571.524	H58
2012	562.411	H58
2011	560.252	H58
2011	566.712	H58
2011	574.97	H58
2011	571.251	H58
2011	569.443	H58
2011	569.461	H58
2011	571.24	H58
2011	573.155	H58
2009	558.305	H58
2011	555.012	H58
2012	527.504	H58
2012	525.774	H58
2012	527.485	H58
1993	507.495	H58
1994	511.173	H58
1994	509.32	H58
1994	507.515	H58
1994	510.22	H58
1994	514.779	H58
1990	507.5	H58
1993	511.196	H58
1990	507.5	H58
1994	507.506	H58
1994	505.669	H58
1995	513.014	H58
1995	520.396	H58
1994	505.681	H58
1995	503.857	H58
2008	512.299	non-H58
2010	541.747	non-H58
2010	539.934	non-H58
2010	539.933	non-H58
1996	496.336	non-H58
2010	490.19	non-H58
1994	505.154	non-H58
1972	609.274	non-H58
1995	478.796	non-H58
1995	462.296	non-H58
2009	490.373	non-H58
2009	445.896	non-H58
2008	522.42	non-H58
2009	480.254	non-H58
2009	503.651	non-H58
2008	487.214	non-H58
2008	507.211	non-H58
2008	457.484	non-H58
2003	436.739	non-H58
2003	442.609	non-H58
2003	451.7	non-H58
2004	451.732	non-H58
2003	446.239	non-H58
2003	442.603	non-H58
2004	449.32	non-H58
2001	438.588	non-H58
2010	444.041	non-H58
2010	444.17	non-H58
2008	453.268	non-H58
2001	445.968	non-H58
2007	445.995	non-H58
2010	451.433	non-H58
2010	442.365	non-H58
2010	451.536	non-H58
2008	445.889	non-H58
2010	455.084	non-H58
2001	442.018	non-H58
2007	447.459	non-H58
2001	440.193	non-H58
2008	440.236	non-H58
2002	441.995	non-H58
2004	442.059	non-H58
2010	428.839	non-H58
2009	428.946	non-H58
2010	432.56	non-H58
2008	423.438	non-H58
2009	427.007	non-H58
2002	421.592	non-H58
2009	451.467	non-H58
2008	425.758	non-H58
2008	425.979	non-H58
2010	491.145	non-H58
2000	474.442	non-H58
2008	491.005	non-H58
2008	489.882	non-H58
2010	398.971	non-H58
2008	401.579	non-H58
2012	369.674	non-H58
2009	467.269	non-H58
2006	544.829	non-H58
2009	571.87	non-H58
2010	484.728	non-H58
2012	479.21	non-H58
2008	465.187	non-H58
2007	507.188	non-H58
2004	504.701	non-H58
2007	493.7	non-H58
2008	508.185	non-H58
2009	504.575	non-H58
2007	506.432	non-H58
2011	473.735	non-H58
2010	488.67	non-H58
2010	504.563	non-H58
2006	490.156	non-H58
2006	549.255	non-H58
2009	497.681	non-H58
2011	501.38	non-H58
2010	477.515	non-H58
2005	481.202	non-H58
2006	521.219	non-H58
2011	481.159	non-H58
2011	524.861	non-H58
2008	554.173	non-H58
2005	459.567	non-H58
2005	452.205	non-H58
2004	463.131	non-H58
2012	465.163	non-H58
2008	430.643	non-H58
2008	430.232	non-H58
2007	403.816	non-H58
2010	409.252	non-H58
2011	415.028	non-H58
2003	393.727	non-H58
2009	436.006	non-H58
2008	443.78	non-H58
2006	414.459	non-H58
2011	395.646	non-H58
2011	412.945	non-H58
2011	401.727	non-H58
2009	464.225	non-H58
2009	419.985	non-H58
2008	418.883	non-H58
2007	418.88	non-H58
2006	408.634	non-H58
2011	422.589	non-H58
2010	427.853	non-H58
2010	416.916	non-H58
2011	424.102	non-H58
2011	420.466	non-H58
2010	424.402	non-H58
2010	429.836	non-H58
2010	418.756	non-H58
2011	422.4	non-H58
2010	420.549	non-H58
2011	451.549	non-H58
2011	420.45	non-H58
2009	428.231	non-H58
2011	432.921	non-H58
2011	436.786	non-H58
2011	436.938	non-H58
2005	436.122	non-H58
1997	447.42	non-H58
2006	428.96	non-H58
2002	396.242	non-H58
2002	399.96	non-H58
2009	485.758	non-H58
2002	450.784	non-H58
1997	463.858	non-H58
2002	474.119	non-H58
1977	466.362	non-H58
2000	494.819	non-H58
2002	396.088	non-H58
2002	361.978	non-H58
2011	424.883	non-H58
1993	423.718	non-H58
1996	731.097	non-H58
2009	711.194	non-H58
2000	674.74	non-H58
1999	723.507	non-H58
2009	720.429	non-H58
1999	711.519	non-H58
1999	791.737	non-H58
1998	799.44	non-H58
2001	780.778	non-H58
1958	747.999	non-H58
2010	807.39	non-H58
2011	836.103	non-H58
2000	777.217	non-H58
1998	860.968	non-H58
2005	443.063	non-H58
2011	500.15	non-H58
2001	411.514	non-H58
2007	385.068	non-H58
2012	417.759	non-H58
